# Supplementary material for: Water stress and recovery dynamics of physiological function and growth in juvenile Pinus radiata
Source: Tree Physiol. 2026 Jun 8;46(6):tpag051. doi: 10.1093/treephys/tpag051 (PMC13282971; doi:10.1093/treephys/tpag051)
Supplement: Supplementary_material_tpag051 [file supplementary_material_tpag051.zip]

Archive with 2 entries (2 files):
- Firm-et-al_supplementary-data_tpag051.pdf
- supplementary-data_tpag051.tex
